# Supplementary material for: Data on the sequence-derived properties of gastric cancer – binding peptides
Source: Data Brief. 2020 Feb 29;29:105351. doi: 10.1016/j.dib.2020.105351 (PMC7062929; doi:10.1016/j.dib.2020.105351)
Supplement: Multimedia component 1 [file mmc1.xlsx]

## Sheet: Sheet1
Name	Sequence	Class	Blosum 1	Blosum 2	Blosum 3	Blosum 4	Blosum 5	Blosum 6	Blosum 7	Blosum 8	Blosum 9	Blosum 10	CP1	CP2	CP3	F1	F2	F3	F4	F5	F6	KF1	KF2	KF3	KF4	KF5	KF6	KF7	KF8	KF9	KF10	ProtFP1	ProtFP2	ProtFP3	ProtFP4	ProtFP5	ProtFP6	ProtFP7	ProtFP8	ST1	ST2	ST3	ST4	ST5	ST6	ST7	ST8	T1	T2
Kang 2013 GCBP1	ETAPLSTMLSPY	GCBP	0.0383333	-0.415	-0.124167	-0.133333	-0.158333	-0.126667	0.1075	-0.470833	0.175	-0.00333333	-0.194167	-0.375833	0.025	0.0504167	-0.143083	-0.203333	0.467167	0.727417	-0.279917	0.0958333	-0.336667	-0.186667	-0.165833	-0.0166667	-0.415	-0.0825	-0.773333	-0.178333	0.118333	-0.5175	-1.24	-0.295833	0.486667	-0.683333	-0.69	-0.16	0.286667	-0.927	-0.347	-0.246917	-0.0508333	-0.07525	-0.445917	-0.06425	-0.162333	-4.995	-0.696667
Kang 2013 GCBP2	TTFSPPSPLSSI	Non-GCBP	0.1575	-0.523333	0.1025	-0.0433333	-0.333333	-0.185833	0.1625	-0.643333	0.1075	-0.2	-0.223333	-0.441667	0.150833	0.0588333	-0.70375	-0.365	0.4365	1.02225	-0.180917	0.663333	-0.490833	0.0666667	-0.2175	0.0608333	-0.456667	-0.448333	-1.07917	0.00333333	-0.2225	-1.22	-1.90417	0.246667	0.84	-0.509167	-1.435	0.1575	0.385	-1.02258	-0.473833	-0.410167	-0.0746667	-0.09425	-0.638833	-0.0243333	-0.300917	-5.43083	-1.28333
Kang 2013 GCBP3	FNNHYPAAATYP	Non-GCBP	0.169167	0.135833	0.0133333	0.328333	-0.161667	-0.240833	0.37	-0.369167	0.220833	-0.0525	-0.168333	-0.304167	0.0491667	-0.0506667	-0.408583	-0.0669167	0.0884167	0.43875	-0.326417	0.343333	-0.170833	-0.273333	-0.194167	0.0883333	-0.2875	-0.145	0.00833333	0.540833	-0.251667	-0.540833	-0.7825	0.59	0.4075	-0.295	-0.659167	-0.0708333	-0.0883333	-0.76825	-0.2255	-0.0724167	-0.17475	-0.107833	-0.731583	-0.0735833	0.118917	-4.09333	-1.205
Kang 2013 GCBP4	EVFWPLNAPRLL	Non-GCBP	-0.226667	-0.18	-0.225	-0.261667	-0.171667	-0.0991667	0.146667	-0.0508333	-0.0933333	-0.0725	-0.375833	-0.075	-0.143333	0.01375	0.14325	0.261083	0.497583	0.680917	-0.148	-0.108333	0.119167	-0.2825	-0.385	-0.340833	-0.6375	0.2725	-0.415	0.2475	0.0366667	1.325	-0.1175	-0.1025	0.259167	-1.05667	-0.155	-0.045	-0.235833	-0.666917	-0.274	-0.0563333	-0.152333	-0.333417	0.01975	0.130167	0.0219167	-3.295	-0.504167
Kang 2013 GCBP5	SWQIPYPISPRS	Non-GCBP	0.135	-0.095	-0.0216667	-0.256667	-0.211667	-0.333333	0.186667	-0.276667	0.0566667	-0.0391667	-0.0941667	-0.1675	0.09	-0.0495	-0.646417	0.0819167	0.0173333	0.793083	0.0306667	0.715	0.045	0.1775	-0.140833	-0.0691667	-0.136667	-0.455	-0.816667	-0.126667	-0.546667	-0.69	-0.035	0.746667	0.618333	-0.495	-1.015	0.444167	0.0883333	-0.692167	-0.21725	-0.208	-0.19725	-0.117917	-0.40575	0.135167	-0.145917	-3.42583	-0.888333
Kang 2013 GCBP6	KTAPTPYALVHD	GCBP	0.169167	-0.290833	-0.0991667	0.00583333	-0.205833	-0.296667	0.169167	-0.351667	0.211667	0.0316667	-0.171667	-0.373333	0.0841667	-0.2685	-0.160833	-0.183667	0.366833	0.591583	-0.126	0.0791667	-0.2925	-0.109167	-0.00416667	0.156667	-0.503333	-0.163333	-0.489167	0.1775	0.325	-0.7775	-0.883333	-0.120833	0.609167	-0.5325	-0.595	0.0125	0.255833	-0.88425	-0.366917	-0.2335	-0.112833	-0.125083	-0.49225	0.0378333	-0.0484167	-4.73333	-0.910833
Kang 2013 GCBP7	SNFMHNTRIWSH	Non-GCBP	0.143333	0.305833	-0.200833	0.333333	0.154167	0.243333	0.0841667	-0.380833	-0.1925	0.0633333	0.204167	-0.129167	0.164167	-0.0256667	-0.0518333	0.11125	-0.333	-0.160667	0.172	0.126667	0.200833	0.199167	0.085	0.156667	0.323333	-0.573333	0.0733333	0.0825	-0.174167	0.2025	0.793333	0.166667	0.346667	0.6425	-0.385833	-0.193333	-0.414167	-0.556333	-0.055	-0.18775	-0.315167	0.24525	-0.012	0.361583	-0.0588333	-2.8325	-0.186667
Kang 2013 GCBP8	SWQITYPISPRS	GCBP	0.0775	-0.0991667	-0.0383333	-0.185	-0.106667	-0.133333	0.0908333	-0.410833	0.104167	-0.00916667	0.00666667	-0.1875	0.126667	-0.01825	-0.514083	0.0780833	0.0564167	0.48225	0.171083	0.565	0.0141667	0.374167	-0.0258333	-0.150833	-0.0816667	-0.46	-0.720833	-0.235	-0.5075	-0.538333	0.01	0.400833	0.62	-0.138333	-0.82	0.535833	0.250833	-0.693167	-0.260667	-0.278333	-0.197	-0.00533333	-0.396167	0.121167	-0.131167	-3.4975	-0.645
Kang 2013 GCBP9	TDSYHVASARQP	GCBP	0.4175	-0.1325	-0.08	0.106667	0.00666667	-0.0966667	0.116667	-0.284167	0.3725	0.115	0.0875	-0.406667	0.141667	-0.474583	-0.173083	-0.308667	0.194417	0.228833	0.0833333	0.115	-0.329167	0.0716667	0.273333	-0.0758333	-0.161667	-0.5525	-0.415	0.02	0.05	-1.68	-0.484167	-0.345833	0.539167	0.270833	-0.4375	-0.0191667	0.301667	-0.8815	-0.216417	-0.349917	-0.116667	0.0874167	-0.714167	0.170333	0.202333	-4.7	-0.423333
Kang 2013 GCBP10	STYSHPLSLRPD	Non-GCBP	0.315833	-0.139167	-0.123333	0.0875	-0.106667	-0.201667	0.1325	-0.365	0.0366667	-0.0858333	0.0825	-0.315833	0.135	-0.199917	-0.4395	-0.159	0.270833	0.653583	-0.0584167	0.541667	-0.129167	-0.065	0.0491667	-0.09	-0.428333	-0.4725	-0.761667	0.0816667	0.3825	-1.49333	-0.285833	0.215833	0.378333	-0.213333	-0.928333	0.0408333	0.0625	-0.81025	-0.152167	-0.277917	-0.192083	0.05	-0.398667	0.0879167	-0.0819167	-4.21833	-0.519167
Kang 2013 GCBP11	AWTWVLPSSIRA	Non-GCBP	-0.27	-0.218333	0.139167	-0.316667	0.000833333	0.106667	0.121667	-0.355	0.196667	0.12	-0.285833	-0.168333	0.129167	0.0696667	-0.00858333	0.0704167	0.39725	0.216583	0.11875	-0.0725	-0.160833	0.163333	-0.28	-0.509167	-0.324167	-0.385	-0.6075	-0.421667	-0.165	1.17417	-0.776667	-0.215833	0.665833	-0.285833	-0.109167	0.165833	0.356667	-0.74975	-0.417667	-0.349583	-0.169	-0.135	-0.612667	0.305	0.11925	-3.91583	-0.925833
Kang 2013 GCBP12	YTTWPFTSLQLD	Non-GCBP	-0.185833	0.025	-0.0575	-0.115833	-0.163333	0.0266667	-0.183333	-0.545833	0.0658333	-0.0783333	0.025	-0.1975	-0.125	0.137	-0.2235	0.20525	0.2325	0.281083	-0.0991667	0.2625	0.0891667	0.0308333	-0.190833	-0.124167	-0.3775	0.0208333	-0.5775	-0.0766667	-0.0183333	0.316667	0.000833333	-0.0416667	-0.2025	-0.225	-0.608333	0.27	0.65	-0.637833	-0.287833	-0.18125	-0.2185	0.05975	-0.17575	-0.102583	-0.17125	-3.21417	-0.591667
Kang 2013 GCBP13	AFMETTSQNAWL	Non-GCBP	-0.00916667	-0.0966667	-0.0616667	-0.121667	0.075	0.299167	-0.095	-0.3975	0.2225	0.0858333	-0.0566667	-0.290833	-0.0658333	0.0661667	0.28475	-0.06375	0.250333	-0.00125	-0.2015	-0.41	-0.183333	-0.23	-0.0508333	-0.149167	-0.0816667	0.0325	-0.221667	-0.196667	-0.4025	0.188333	-0.4825	-0.806667	0.16	-0.0683333	0.0708333	-0.361667	0.409167	-0.786083	-0.3155	-0.265083	-0.11425	0.0866667	-0.327667	0.10975	0.121917	-4.2075	-0.275
Kang 2013 GCBP14	ETAPPTPYSVMF	Non-GCBP	0.0475	-0.309167	-0.0591667	-0.1475	-0.379167	-0.359167	0.158333	-0.448333	0.218333	-0.0708333	-0.3	-0.341667	-0.0483333	-0.149333	-0.3605	-0.163833	0.174	0.937667	-0.257833	0.294167	-0.251667	-0.115833	-0.2325	0.225833	-0.21	-0.0933333	-0.645833	-0.00666667	-0.0233333	-0.431667	-1.16667	0.215833	0.394167	-0.786667	-1.0575	-0.114167	0.348333	-0.860833	-0.36425	-0.1195	-0.0355	-0.209417	-0.53025	-0.0695833	-0.241417	-4.51917	-1.14083
Kang 2013 GCBP15	TTFNPLYLRLDT	Non-GCBP	-0.1225	-0.19	-0.266667	0.0708333	-0.1125	0.0825	-0.0408333	-0.4825	-0.143333	-0.221667	-0.0191667	-0.18	-0.0375	0.09475	-0.131167	0.192333	0.4335	0.344417	0.0695833	0.235833	0.0841667	0.155833	-0.055	-0.274167	-0.54	0.2975	-0.3825	0.346667	0.255833	0.256667	0.100833	-0.1775	0.0758333	-0.1925	-0.5875	0.329167	0.315833	-0.689583	-0.259583	-0.162583	-0.1395	-0.0309167	0.0534167	-0.141	-0.19825	-3.5525	-0.0558333
Kang 2013 GCBP16	SSFPQVIPLDYL	Non-GCBP	-0.174167	-0.273333	-0.249167	0.0116667	-0.365	-0.175	-0.00166667	-0.1	0.0766667	-0.1025	-0.275	-0.2625	-0.163333	0.0155	-0.255083	0.11825	0.445083	0.607417	-0.187667	0.289167	-0.100833	0.025	-0.3425	0.05	-0.615833	-0.29	-0.496667	0.2525	-0.1525	0.475	-0.726667	-0.264167	0.125	-0.609167	-0.791667	0.358333	0.109167	-0.802833	-0.2775	-0.113333	-0.09825	-0.190333	-0.09075	-0.147667	-0.149	-4.08833	-0.665
Kang 2013 GCBP17	APKYSLSDLYLN	Non-GCBP	0.0275	-0.1175	-0.215	0.1175	-0.0666667	0.0208333	0.075	-0.163333	0.0925	-0.171667	-0.0508333	-0.269167	0.0233333	-0.0521667	-0.171167	0.0964167	0.578167	0.245917	-0.241583	0.261667	-0.0558333	-0.2375	-0.106667	-0.11	-0.891667	-0.156667	-0.273333	0.136667	0.183333	-0.498333	-0.200833	-0.204167	0.2125	-0.530833	-0.293333	0.300833	0.0758333	-0.787333	-0.140417	-0.112417	-0.129917	-0.0574167	-0.211833	-0.17575	0.0946667	-4.16167	-0.235
Kang 2013 GCBP18	QIEKISQHLDMH	Non-GCBP	0.278333	-0.0216667	-0.62	0.11	0.0433333	0.00833333	-0.171667	0.101667	0.03	0.26	0.1875	-0.250833	-0.0933333	-0.14125	0.491583	0.06025	-0.026	0.00866667	-0.0316667	-0.505	0.0908333	-0.0633333	0.290833	0.4075	0.1025	-0.39	-0.0408333	0.138333	-0.234167	-0.4	0.919167	-1.13083	0.224167	-0.0025	0.0516667	-0.2475	-0.416667	-0.687167	-0.10275	-0.167583	-0.234	0.18575	0.488167	0.260167	-0.0413333	-3.5575	0.481667
Kang 2013 GCBP19	TWNQPYIPPLYP	Non-GCBP	-0.035	0.07	-0.0708333	-0.258333	-0.4175	-0.5875	0.2125	-0.356667	-0.161667	-0.035	-0.2	-0.1075	-0.13	0.0564167	-0.773917	0.312417	-0.0585833	1.0655	-0.297583	0.871667	0.254167	-0.0841667	-0.418333	0.204167	-0.286667	0.101667	-0.701667	0.181667	-0.448333	-0.0133333	0.1125	1.32333	0.180833	-1.0775	-1.21417	0.530833	-0.0908333	-0.579083	-0.216417	0.0105	-0.241083	-0.211167	-0.207583	-0.13225	-0.36875	-2.73083	-1.33417
Kang 2013 GCBP20	YASPPNPSLRLT	Non-GCBP	0.2625	-0.346667	-0.0466667	-0.0975	-0.143333	-0.265	0.335	-0.416667	-0.00833333	-0.143333	-0.17	-0.308333	0.161667	-0.12875	-0.55	-0.185167	0.426	0.953083	-0.11275	0.596667	-0.236667	-0.11	-0.0941667	-0.119167	-0.560833	-0.0333333	-0.84	0.175833	9.25e-18	-1.30917	-0.866667	0.546667	0.821667	-0.630833	-0.963333	0.116667	0.0566667	-0.89475	-0.256417	-0.255083	-0.0845	-0.166167	-0.548333	0.0075	-0.0855	-4.69667	-0.794167
Kang 2013 GCBP21	YHGLTPVRYVSV	Non-GCBP	-0.215833	-0.085	-0.24	0.165	-0.1625	-0.0533333	0.309167	-0.2025	0.14	0.1375	-0.224167	-0.23	0.138333	-0.398	-0.305667	0.07325	0.359417	0.0843333	0.391917	0.325	-0.120833	0.713333	-0.0941667	0.1275	-0.429167	-0.319167	-0.0566667	-0.176667	0.553333	0.704167	-0.788333	0.415833	0.565833	-0.0241667	-0.175	0.688333	-0.135833	-0.765833	-0.207667	-0.0625	-0.068	-0.227917	-0.5125	0.01525	0.108833	-3.97833	-0.576667
Kang 2013 GCBP22	YTFMPELTTPRT	Non-GCBP	-0.01	-0.213333	-0.2325	-0.173333	-0.15	-0.156667	0.045	-0.649167	0.0375	-0.148333	-0.045	-0.1925	0.02	0.0118333	-0.183417	0.0546667	0.12325	0.687833	0.115417	0.221667	0.0533333	0.173333	0.02	0.00166667	-0.101667	0.341667	-0.644167	-0.00333333	0.191667	-0.23	0.0358333	0.194167	0.356667	-0.399167	-0.85	-0.0075	0.529167	-0.688333	-0.289417	-0.107917	-0.0943333	-0.08575	-0.14675	-0.046	-0.325167	-3.56583	-0.333333
Kang 2013 GCBP23	NSFNYAPLLMPR	GCBP	0.0141667	-0.138333	-0.239167	0.0408333	-0.0741667	-0.0491667	0.289167	-0.179167	-0.148333	-0.201667	-0.240833	-0.158333	0.0358333	0.04275	-0.21375	0.101333	0.248417	0.5765	-0.136583	0.296667	0.03	-0.203333	-0.231667	0.0333333	-0.415	0.149167	-0.253333	0.37	-0.131667	0.139167	-0.1575	0.374167	0.468333	-0.460833	-0.608333	-0.1575	-0.1425	-0.740333	-0.0805	-0.00658333	-0.06775	-0.209917	-0.132	-0.0165833	-0.0300833	-3.8375	-0.335
Kang 2013 GCBP24	TSPYHLLHAHLQ	Non-GCBP	-0.0108333	0.110833	-0.415	0.300833	0.0616667	-0.235	0.2775	-0.25	0.0758333	0.274167	-0.0466667	-0.228333	0.0825	0.126	0.148	0.0403333	0.22825	0.399833	-0.0350833	-0.155833	-0.0416667	-0.12	-0.1575	0.326667	-0.388333	-0.3075	-0.435833	0.34	0.423333	0.540833	-0.2225	0.00333333	0.675	-0.195	-0.2875	-0.390833	-0.499167	-0.709333	-0.141167	-0.105333	-0.3165	-0.007	-0.11775	0.194417	0.00583333	-3.72667	-0.69
Kang 2013 GCBP25	SSFVALSISPSM	Non-GCBP	-0.118333	-0.554167	-0.045	0.0908333	-0.123333	0.1925	0.1325	-0.31	0.291667	-0.0625	-0.3525	-0.433333	0.155833	0.0708333	-0.133667	-0.317833	0.5745	0.35125	-0.0836667	0.0358333	-0.5925	0.124167	-0.279167	0.0441667	-0.458333	-0.78	-0.5925	-0.234167	-0.19	0.206667	-2.07417	-0.720833	0.865	-0.0833333	-0.66	-0.109167	0.305	-1.06433	-0.376083	-0.348083	0.0258333	-0.107083	-0.60075	0.0530833	0.00191667	-5.7925	-0.776667
Kang 2013 GCBP26	ANLSSHSSPGDS	Non-GCBP	0.698333	-0.23	0.2775	0.308333	-0.0866667	0.204167	0.1575	-0.291667	0.1725	0.0141667	0.0825	-0.65	0.2275	-0.35475	-0.622083	-0.746417	0.443583	0.22575	-0.461083	0.523333	-0.760833	-0.314167	0.143333	-0.0566667	-0.334167	-0.8775	-0.363333	-0.176667	0.00666667	-3.16917	-2.18	-0.105	0.293333	0.183333	-0.525	-0.138333	-0.0408333	-1.16717	-0.241667	-0.564833	-0.08825	0.226917	-1.04483	0.157833	0.323167	-6.39083	-0.770833
Kang 2013 GCBP27	TTLQFTGQTNKT	Non-GCBP	0.3	-0.2125	-0.0958333	-0.0658333	0.0808333	0.374167	-0.075	-0.726667	0.0408333	-0.035	0.195833	-0.396667	0.148333	-0.172833	-0.221083	-0.2415	0.319833	-0.0641667	0.245417	0.114167	-0.270833	0.4175	0.430833	0.265833	-0.165833	0.574167	-0.276667	-0.145	-0.324167	-1.74583	-0.5375	-0.08	0.596667	0.383333	-0.0891667	0.345833	0.740833	-0.8925	-0.364083	-0.363417	-0.0425	0.147167	-0.2895	-0.0355	0.0240833	-4.79667	0.1225
Kang 2013 GCBP28	TPPPRDASLSRW	Non-GCBP	0.430833	-0.231667	0.131667	-0.374167	-0.111667	-0.285	0.183333	-0.335	0.00916667	-0.134167	-0.0341667	-0.236667	0.156667	-0.312333	-0.506	-0.187417	0.185083	0.9295	-0.0258333	0.565	-0.0916667	-0.224167	0.0691667	-0.403333	-0.265833	-0.17	-0.991667	-0.0583333	0.108333	-1.81667	-0.115	0.551667	0.476667	-0.4975	-0.903333	-0.1025	0.39	-0.787	-0.207833	-0.340167	-0.148667	-0.0929167	-0.601333	0.29825	0.00675	-4.01083	-0.669167
Kang 2013 GCBP29	HNIGTWGPKSHL	Non-GCBP	0.270833	0.170833	0.126667	0.123333	-0.0775	0.124167	0.326667	-0.168333	-0.17	0.149167	-0.065	-0.2975	0.226667	-0.0593333	-0.469083	-0.18125	0.13775	0.0494167	-0.174583	0.38	-0.191667	-0.0266667	-0.0325	0.288333	-0.130833	-0.141667	0.13	-0.201667	0.106667	-0.970833	-1.04083	1.02083	0.335	-0.215833	0.1275	0.0658333	-0.475833	-0.81175	-0.176833	-0.209167	-0.225333	-0.0319167	-0.516417	0.317917	0.283333	-4.3225	-0.793333
Kang 2013 GCBP30	SGFFEPQHSHPL	Non-GCBP	0.304167	0.225	-0.109167	0.173333	-0.231667	-0.215833	0.239167	-0.0566667	0.133333	-0.0225	-0.101667	-0.2925	-0.045	-0.0903333	-0.298667	-0.168333	0.07775	0.632917	-0.352417	0.25	-0.1125	-0.439167	-0.1625	0.361667	-0.210833	-0.198333	-0.2075	0.3025	0.025	-0.9925	-0.720833	0.649167	0.0783333	-0.530833	-0.455	-0.516667	-0.339167	-0.769417	-0.102083	-0.03075	-0.225083	-0.1305	-0.372	0.196667	0.207833	-3.93	-0.855833
Kang 2013 GCBP31	QIEESFVRGHTT	Non-GCBP	0.303333	-0.0491667	-0.255	0.0791667	-0.0408333	0.199167	-0.055	-0.209167	0.241667	0.125	0.139167	-0.33	-0.00833333	-0.366833	0.117	-0.17125	0.20525	-0.0418333	0.173833	-0.204167	-0.16	0.313333	0.375833	-0.145	0.0958333	-0.110833	0.0591667	-0.100833	-0.0808333	-1.055	-0.211667	-0.615	0.160833	0.123333	0.1975	0.164167	-0.0716667	-0.7875	-0.293667	-0.283667	-0.132167	0.0833333	-0.236583	0.209	0.213833	-4.12167	0.223333
Kang 2013 GCBP32	SPQTDGLVSTPS	Non-GCBP	0.4675	-0.481667	0.170833	-0.0875	-0.2875	-0.00333333	0.0333333	-0.4375	0.114167	0.0291667	-0.0491667	-0.594167	0.0866667	-0.4065	-0.677167	-0.59475	0.475083	0.577167	-0.239333	0.571667	-0.6625	0.055	0.105833	0.0966667	-0.333333	-0.338333	-0.744167	-0.290833	-0.0383333	-2.5675	-2.07833	-0.0166667	0.330833	-0.16	-0.8	0.264167	0.435833	-1.13508	-0.39325	-0.512667	0.00491667	0.0600833	-0.818417	0.0075	0.00275	-6.0825	-0.805833
Kang 2013 GCBP33	YTFDPQIRPAGL	Non-GCBP	0.075	-0.131667	-0.0616667	-0.0766667	-0.268333	-0.143333	0.1725	-0.0608333	0.0975	-0.120833	-0.238333	-0.24	-0.0466667	0.00408333	-0.375833	0.00716667	0.323	0.49375	-0.121167	0.334167	-0.116667	-0.0366667	-0.115	-0.13	-0.324167	0.224167	-0.185	0.266667	-0.154167	-0.545833	-0.685	0.394167	0.0591667	-0.468333	-0.393333	0.1675	0.310833	-0.792083	-0.2035	-0.0811667	-0.0561667	-0.258333	-0.407833	-0.02475	0.164333	-4.11583	-0.465833
Kang 2013 GCBP34	YERSILPFSHVF	Non-GCBP	-0.2175	0.0775	-0.381667	0.2175	-0.156667	-0.0608333	0.114167	-0.0975	0.195	-0.151667	-0.150833	-0.0941667	-0.04	-0.0025	0.036	0.28125	0.220583	0.299167	0.161083	0.0408333	0.171667	0.193333	-0.19	-0.0908333	-0.380833	-0.356667	-0.0916667	0.319167	0.0958333	1.11333	0.243333	-0.110833	0.2775	-0.2975	-0.394167	0.126667	-0.1825	-0.5935	-0.166	0.0340833	-0.201667	-0.197583	-0.0118333	0.0659167	0.0333333	-2.93667	-0.310833
Kang 2013 GCBP35	YPSVTFPTQTLL	Non-GCBP	-0.204167	-0.325	-0.2025	-0.09	-0.244167	-0.149167	0.0683333	-0.584167	0.0933333	-0.0708333	-0.214167	-0.275833	-0.02	0.0299167	-0.304667	0.0369167	0.43525	0.671667	0.0735	0.299167	-0.154167	0.296667	-0.223333	0.164167	-0.5425	0.123333	-0.77	0.075	0.00416667	0.358333	-0.890833	0.0775	0.578333	-0.438333	-0.874167	0.361667	0.465833	-0.815167	-0.394917	-0.1705	-0.0811667	-0.161417	-0.256083	-0.16625	-0.281667	-4.21917	-0.805
Kang 2013 GCBP36	ASTNVFARPMYL	Non-GCBP	-0.139167	-0.268333	-0.186667	0.0475	-0.0116667	0.0825	0.2425	-0.280833	0.17	-0.08	-0.296667	-0.2325	0.105	-0.0356667	0.0166667	-0.00708333	0.363	0.252083	0.1025	-0.0533333	-0.193333	0.1125	-0.148333	-0.0533333	-0.3525	-0.0341667	-0.198333	0.111667	-0.0116667	0.629167	-0.7225	-0.209167	0.685833	-0.0925	-0.323333	-0.113333	0.273333	-0.82225	-0.227917	-0.105167	0.00025	-0.206833	-0.421833	0.0220833	0.0850833	-4.4075	-0.384167
Kang 2013 GCBP37	SPWYMTPSPNTA	Non-GCBP	0.2175	-0.139167	0.203333	-0.1975	-0.223333	-0.255833	0.196667	-0.635833	0.02	-0.02	-0.116667	-0.333333	0.104167	-0.0848333	-0.701083	-0.200667	-0.025	0.810917	-0.32225	0.681667	-0.210833	-0.178333	-0.205833	0.175833	-0.0658333	-0.268333	-0.800833	-0.2625	-0.244167	-1.16667	-0.9475	0.818333	0.440833	-0.4775	-1.18333	-0.04	0.343333	-0.82725	-0.28675	-0.25975	-0.13075	-0.002	-0.736917	0.0335833	-0.2435	-4.34583	-1.3575
Kang 2013 GCBP38	HISVINYTTKIS	Non-GCBP	-0.101667	-0.2925	-0.328333	0.356667	-0.0658333	0.208333	0.01	-0.4725	0.0525	0.0708333	0.0166667	-0.305	0.199167	-0.0125833	-0.100417	0.0553333	0.260333	-0.17125	0.36225	0.0816667	-0.166667	0.86	0.135	0.1325	-0.173333	-0.663333	-0.03	0.0133333	-0.311667	0.423333	-0.4325	-0.6675	0.934167	0.353333	-0.425833	0.895833	-0.175	-0.800417	-0.44025	-0.35025	-0.166	0.113417	-0.0353333	0.00791667	-0.244083	-4.29833	-0.258333
Kang 2013 GCBP39	MNVTVSGRLSGP	Non-GCBP	0.195	-0.455833	0.07	-0.02	-0.120833	0.323333	0.3175	-0.18	-0.0775	0.0733333	-0.2875	-0.451667	0.235833	-0.387917	-0.468083	-0.459833	0.51275	0.108167	0.0695	0.358333	-0.595833	0.3825	0.0375	0.124167	-0.22	-0.0575	-0.06	-0.4575	0.1725	-1.09	-2.17917	0.3175	0.584167	0.0541667	-0.0233333	0.236667	0.00333333	-1.10133	-0.248833	-0.3165	0.134417	-0.16225	-0.7635	0.136083	0.262667	-5.98083	-0.329167
Kang 2013 GCBP40	TIPYPFSLLNNP	Non-GCBP	-0.0291667	-0.24	-0.1475	0.0941667	-0.3725	-0.225833	0.209167	-0.383333	-0.2375	-0.218333	-0.271667	-0.240833	-0.0558333	0.1445	-0.5885	0.0889167	0.315167	0.889	-0.3005	0.6575	-0.0508333	-0.0475	-0.378333	0.105833	-0.5325	0.0433333	-0.468333	0.509167	-0.3475	0.0175	-0.795833	0.5575	0.400833	-0.786667	-1.15333	0.4	-0.255833	-0.789583	-0.312417	-0.118667	-0.136417	-0.187583	-0.10775	-0.187583	-0.336083	-4.035	-0.975
Kang 2013 GCBP41	PFLYSQVAWRS	Non-GCBP	-0.194545	0.0845455	-0.11	-0.173636	0.00545454	-0.00727273	0.140909	-0.181818	0.267273	-0.0481818	-0.159091	-0.0881818	0.0327273	-0.0919091	-0.101727	0.239182	0.245909	0.232909	0.189091	0.141818	0.109091	0.105455	-0.206364	-0.187273	-0.438182	-0.195455	-0.431818	-0.130909	-0.140909	0.748182	0.174545	0.224545	0.429091	-0.211818	-0.201818	0.134545	0.361818	-0.620455	-0.136455	-0.0528182	-0.157364	-0.192545	-0.413364	0.124455	0.213091	-3.07455	-0.509091
Kang 2013 GCBP42	TALPNHWSDASP	GCBP	0.381667	-0.135833	0.216667	0.0133333	-0.1625	-0.130833	0.11	-0.394167	0.0783333	0.0758333	-0.0558333	-0.428333	0.0558333	-0.162917	-0.370583	-0.348167	0.215667	0.578	-0.4745	0.2875	-0.3775	-0.470833	-0.111667	-0.121667	-0.255	-0.526667	-0.6	0.045	-0.0716667	-1.43417	-1.18833	-0.00333333	0.2375	-0.340833	-0.7325	-0.2575	0.0483333	-0.911833	-0.336333	-0.432333	-0.211667	0.102333	-0.7265	0.19975	0.02675	-4.85167	-1.2125
Kang 2013 GCBP43	SVSVGMKPSPRP	Non-GCBP	0.411667	-0.51	0.02	-0.285833	-0.210833	-0.188333	0.395	-0.168333	0.0425	-0.07	-0.291667	-0.396667	0.301667	-0.60875	-0.624	-0.454083	0.31125	0.821583	0.0851667	0.589167	-0.445	0.133333	0.0741667	0.4125	-0.334167	-0.271667	-0.685833	-0.399167	0.169167	-1.955	-1.4425	0.735833	1.08	-0.525833	-0.728333	0.0325	0.155833	-1.04517	-0.207	-0.237	0.0941667	-0.29275	-0.713417	0.226333	0.05725	-5.53667	-0.704167
Kang 2013 GCBP44	YQEETPASSFSR	Non-GCBP	0.4975	0.00166667	-0.134167	-0.05	0.0141667	-0.005	-0.0283333	-0.3175	0.4825	-0.0908333	0.231667	-0.3425	0.0141667	-0.412333	-0.103167	-0.215083	0.207	0.33875	-0.0445	0.100833	-0.1325	-0.1475	0.349167	-0.315	-0.1625	-0.260833	-0.4325	-0.113333	-0.234167	-2.2225	0.14	-0.404167	0.2275	-0.153333	-0.2975	-0.045	0.33	-0.78175	-0.190583	-0.261833	-0.138	0.105417	-0.539583	0.0814167	0.2405	-4.06417	0.00833333
Kang 2013 GCBP45	NSSQLAPYTTHR	Non-GCBP	0.4	-0.0683333	-0.160833	0.13	0.133333	0.0025	0.1775	-0.524167	0.126667	0.0516667	0.194167	-0.331667	0.223333	-0.259417	-0.271667	-0.20625	0.161917	0.27375	0.179583	0.288333	-0.176667	0.185	0.29	-0.0025	-0.164167	-0.2275	-0.509167	0.06	-0.0733333	-1.63417	-0.1	0.0866667	0.79	0.3075	-0.518333	0.0816667	0.1075	-0.813417	-0.18525	-0.3325	-0.169	0.148417	-0.48775	0.125833	0.0484167	-4.31167	-0.245
Kang 2013 GCBP46	TLHPSVLSYVLK	GCBP	-0.251667	-0.341667	-0.39	0.0683333	-0.0733333	-0.0325	0.169167	-0.301667	0.0708333	0.0458333	-0.225833	-0.253333	0.134167	-0.15175	0.0389167	0.07075	0.632333	0.348417	0.21675	-0.0025	-0.149167	0.335833	-0.163333	0.238333	-0.846667	-0.2925	-0.540833	-0.0608333	0.525	0.893333	-0.686667	-0.329167	0.944167	-0.440833	-0.3125	0.363333	-0.105	-0.830083	-0.30875	-0.156	-0.113667	-0.178083	-0.0896667	0.00941667	-0.112167	-4.36333	-0.495
Kang 2013 GCBP47	HNGLPNFFQTRL	Non-GCBP	0.141667	0.128333	-0.226667	0.195833	-0.0366667	0.15	0.23	-0.148333	-0.225833	-0.146667	-0.075	-0.161667	0.0141667	-0.01225	-0.21025	0.07	0.1845	0.231333	0.00858333	0.241667	0.0716667	-0.0375	-0.0391667	0.1325	-0.2725	0.404167	0.118333	0.530833	-0.156667	-0.234167	-0.0383333	0.595833	0.225833	-0.055	-0.156667	-0.0858333	-0.2825	-0.697167	-0.0714167	-0.0295833	-0.148333	-0.13	-0.03475	0.102	0.178167	-3.54083	-0.0891667
Kang 2013 GCBP48	EAAPNFYPPLTF	Non-GCBP	0.0158333	-0.105	-0.035	-0.0125	-0.380833	-0.3425	0.236667	-0.268333	0.1925	-0.239167	-0.373333	-0.255	-0.149167	0.0688333	-0.301417	0.00158333	0.326667	0.9495	-0.478083	0.244167	-0.1225	-0.505833	-0.391667	-0.0466667	-0.523333	0.223333	-0.344167	0.554167	-0.24	-0.101667	-0.9625	0.371667	0.178333	-1.08583	-0.806667	-0.195833	0.110833	-0.782083	-0.328333	-0.00825	-0.110833	-0.326167	-0.451167	-0.127083	-0.0139167	-4.04083	-1.17417
Kang 2013 GCBP49	DLFQFAFPLNTI	Non-GCBP	-0.32	-0.135	-0.246667	0.15	-0.295	0.095	-0.0708333	-0.116667	0.0258333	-0.28	-0.338333	-0.175833	-0.2625	0.353833	0.0835	0.248667	0.41975	0.34175	-0.249417	-0.119167	0.0025	-0.1925	-0.410833	-0.0641667	-0.534167	0.2225	-0.0208333	0.7425	-0.430833	1.41833	-0.511667	-0.529167	-0.124167	-0.429167	-0.466667	-0.0591667	0.264167	-0.71775	-0.30875	-0.0219167	-0.111167	-0.228667	0.141333	-0.143667	-0.03425	-3.66667	-0.433333
Kang 2013 GCBP50	FTFSYAESVSYF	Non-GCBP	-0.333333	0.209167	-0.118333	0.334167	-0.159167	0.181667	-0.0158333	-0.3525	0.591667	-0.288333	-0.11	-0.2125	-0.0733333	0.034	-0.0895	0.193833	0.306417	-0.0961667	0.00341667	0.0891667	-0.0191667	0.139167	-0.251667	-0.150833	-0.505	-0.439167	0.0933333	0.08	-0.0591667	0.890833	-0.436667	-0.2625	-0.0608333	-0.0025	-0.333333	0.199167	0.5525	-0.65375	-0.227083	0.0371667	-0.135333	-0.108417	-0.521833	-0.206667	0.213167	-3.38917	-0.59
Hui 2008 GX1	CGNSNPKSC	GCBP	0.601111	-0.358889	0.574444	0.294444	0.37	-0.01	0.0833333	-0.147778	-0.181111	-0.183333	0.03	-0.557778	0.331111	-0.334778	-0.801667	-0.865222	-0.261778	-0.00477778	-0.159889	0.813333	-0.616667	-0.07	0.127778	0.115556	0.28	0.205556	-0.137778	0.124444	-0.104444	-2.68556	-1.84333	1.14111	0.23	0.691111	-0.36	0.163333	-0.286667	-1.15678	-0.190889	-0.313556	0.181556	0.068	-0.819333	0.226889	0.0772222	-6.34778	-0.456667
Hu 2006 GCBP1	SMSIASPQIPWS	Non-GCBP	0.0691667	-0.3625	0.065	-0.213333	-0.148333	-0.05	0.101667	-0.295	0.169167	0.0966667	-0.233333	-0.350833	0.0966667	0.10925	-0.326583	-0.211083	0.18325	0.555167	-0.206167	0.230833	-0.370833	-0.01	-0.235833	0.0708333	-0.055	-0.683333	-0.771667	-0.3725	-0.681667	-0.364167	-1.3	-0.164167	0.715	-0.3	-0.780833	-0.0441667	0.238333	-0.9245	-0.342	-0.366833	-0.0913333	-0.029	-0.551917	0.178417	-0.0958333	-4.91167	-0.986667
Hu 2006 GCBP2	TPRNLRTSNTHR	Non-GCBP	0.6375	-0.135	-0.251667	0.0825	0.29	0.1225	0.220833	-0.63	-0.253333	-0.0933333	0.384167	-0.205833	0.395833	-0.481083	-0.2825	-0.175167	0.0163333	0.294667	0.62975	0.428333	0.0566667	0.499167	0.664167	-0.275833	0.0691667	0.0683333	-0.491667	0.213333	0.1625	-2.21583	1.005	0.34	1.03667	0.656667	-0.570833	0.175833	-0.0766667	-0.714917	-0.120083	-0.41175	-0.176333	0.197333	-0.185167	0.351083	-0.0554167	-3.7	0.4925
Hu 2006 GCBP3	GRRIAGPYIALE	GCBP	0.0641667	-0.245833	-0.0391667	-0.0775	-0.0725	0.123333	0.415833	0.1925	0.206667	0.0208333	-0.368333	-0.2375	0.143333	0.0305833	-0.112333	-0.09575	0.6295	0.114333	0.04625	-0.0225	-0.308333	0.143333	0.00833333	-0.593333	-0.298333	0.284167	0.2625	-0.0275	-0.0566667	-0.336667	-1.28583	0.178333	0.426667	-0.488333	0.594167	0.244167	-0.108333	-0.889667	-0.231917	-0.137917	0.02325	-0.38625	-0.667917	0.166667	0.597667	-4.82667	-0.0308333
Hu 2006 GCBP4	SMPINSPYIPWS	Non-GCBP	0.00583333	-0.166667	0.0375	-0.105833	-0.33	-0.243333	0.170833	-0.338333	-0.103333	-0.0333333	-0.225833	-0.24	0.0341667	0.116	-0.67575	0.03	-0.0265833	0.756417	-0.302917	0.714167	-0.0716667	0.0125	-0.381667	0.1625	-0.0666667	-0.5875	-0.613333	-0.1575	-0.551667	-0.109167	-0.741667	0.641667	0.403333	-0.595833	-1.20333	0.29	-0.111667	-0.763833	-0.260417	-0.19025	-0.16025	-0.0745	-0.367917	0.0251667	-0.32975	-3.92	-1.21917
Hu 2006 GCBP5	GRRPMKLNKTP	GCBP	0.567273	-0.259091	-0.231818	-0.388182	0.143636	-0.03	0.408182	-0.125455	-0.269091	-0.258182	-0.0181818	-0.135455	0.4	-0.473273	-0.300909	-0.112727	0.174364	0.568909	0.361273	0.390909	0.0881818	0.0163636	0.462727	0.279091	-0.298182	0.675455	-0.340909	-0.0872727	0.238182	-2.26455	0.705455	1.05545	1.13182	-0.468182	-0.115455	-0.114545	0.124545	-0.776	0.0230909	-0.056	0.0218182	-0.275909	-0.0906364	0.318364	0.159818	-4.05455	0.497273
Hu 2006 GCBP6	GRRINRLILPRN	GCBP	0.254167	-0.274167	-0.3925	-0.065	0.2025	0.239167	0.383333	0.0666667	-0.4175	-0.17	-0.0441667	-0.005	0.298333	-0.174833	-0.107917	0.167667	0.355917	0.177167	0.668333	0.261667	0.194167	0.58	0.370833	-0.636667	-0.168333	0.448333	0.0383333	0.368333	-0.105	-0.48	0.905833	0.3625	0.924167	0.1275	0.164167	0.486667	-0.489167	-0.67725	-0.03275	-0.185583	-0.0514167	-0.231083	0.129417	0.349583	0.243833	-3.44167	1.01083
Hu 2006 GCBP7	GRRTRSRRLRRS	GCBP	0.698333	-0.0825	-0.345833	-0.31	0.738333	0.365833	0.471667	-0.106667	-0.0483333	-0.301667	0.42	0.0966667	0.724167	-0.719167	-0.0490833	-0.00908333	0.195167	-0.063	1.52083	0.32	0.339167	0.8875	1.10833	-1.0725	0.0341667	0.431667	-0.381667	-0.175	0.635833	-2.55083	2.44	0.741667	1.4175	1.06	0.475	0.1025	0.380833	-0.569167	0.264167	-0.2485	-0.0265833	-0.124	-0.336083	0.742833	0.6845	-2.8525	2.03167
Hu 2006 GCBP8	GRRTRSSRLRNS	GCBP	0.725833	-0.133333	-0.171667	-0.0975	0.551667	0.446667	0.36	-0.250833	-0.06	-0.2375	0.389167	-0.124167	0.608333	-0.639667	-0.260917	-0.220667	0.26525	-0.0963333	1.01008	0.445833	0.0316667	0.6625	0.899167	-0.791667	-0.0475	0.113333	-0.31	-0.2025	0.3175	-2.87333	1.195	0.495833	1.15333	0.966667	0.209167	0.196667	0.22	-0.74525	0.111667	-0.377	-0.0325	0.0403333	-0.500167	0.535667	0.551667	-3.89583	1.38417
Zhang 2012 AAD	AADNAKTKSFPV	GCBP	0.395	-0.390833	0.025	-0.00666667	-0.0566667	0.08	0.108333	-0.243333	0.343333	-0.181667	-0.1425	-0.445833	0.175	-0.456583	-0.02275	-0.363083	0.504167	0.23625	-0.119083	-0.121667	-0.458333	-0.264167	0.223333	0.07	-0.6125	-0.138333	-0.178333	0.165833	-0.115	-1.69667	-0.976667	-0.600833	0.814167	-0.293333	-0.1825	-0.105	0.526667	-1.00533	-0.37575	-0.321583	0.002	-0.112	-0.60025	0.0980833	0.263667	-5.47333	-0.4575
Liang 2006 GEBP 11	CTKNSYLMC	GCBP	-0.221111	-0.325556	0.0488889	0.237778	0.552222	-0.00222222	-0.131111	-0.258889	-0.0866667	-0.13	-0.0311111	-0.265556	0.202222	0.165111	-0.000666667	-0.215222	-0.309889	-0.271778	0.216444	0.116667	-0.127778	0.228889	-0.103333	0.16	0.237778	0.373333	-0.238889	0.0533333	0.306667	0.756667	-0.348889	0.243333	0.22	0.773333	-0.224444	0.0122222	0.117778	-0.839889	-0.129444	-0.0131111	0.140111	0.025	-0.0931111	0.0668889	-0.278778	-4.63333	0.0888889
Liang 2006 GEBP 9	CKNSLTMAC	GCBP	-0.0855556	-0.621111	0.172222	0.154444	0.592222	0.0722222	-0.0844444	-0.236667	-0.0144444	-0.0655556	-0.172222	-0.396667	0.258889	0.151556	0.185889	-0.522111	-0.102556	-0.172	0.117667	-0.21	-0.477778	0.0322222	-0.0711111	0.0566667	0.226667	0.385556	-0.362222	0.0822222	0.194444	0.396667	-1.29667	-0.265556	0.55	0.736667	-0.0744444	-0.363333	0.192222	-1.04656	-0.280556	-0.205	0.218	-0.0102222	-0.301444	0.220444	-0.161111	-5.87667	-0.04
Liang 2006 GEBP4	CSSTTPNAC	Non-GCBP	0.263333	-0.662222	0.575556	0.264444	0.357778	-0.14	-0.0644444	-0.636667	0.115556	-0.05	-0.0477778	-0.621111	0.28	-0.0298889	-0.523111	-0.913	-0.161333	0.230778	-0.0323333	0.446667	-0.823333	0.155556	-0.0233333	-0.212222	0.391111	-0.0277778	-0.792222	0.138889	-0.0411111	-1.41111	-2.46222	0.191111	0.477778	0.917778	-0.916667	0.00333333	0.318889	-1.20544	-0.503889	-0.525889	0.161222	0.158333	-1.00122	0.164444	-0.269667	-6.70667	-0.974444
Liang 2006 GEBP 15	CNSTKYNQC	Non-GCBP	0.331111	-0.106667	0.152222	0.347778	0.591111	0.00222222	-0.202222	-0.34	-0.0666667	-0.108889	0.337778	-0.368889	0.197778	-0.276556	-0.337556	-0.376556	-0.514667	-0.396444	0.239333	0.462222	-0.128889	0.296667	0.312222	0.141111	0.403333	0.321111	-0.108889	0.263333	-0.277778	-1.43222	0.187778	0.47	0.175556	1.18444	-0.281111	0.45	-0.0255556	-0.843333	-0.123667	-0.184222	0.0604444	0.268444	-0.254333	0.0683333	-0.151111	-4.54	0.213333
Liang 2006 GEBP 12	CTNTMLPQC	GCBP	-0.0744444	-0.587778	0.121111	0.0355556	0.372222	-0.211111	-0.17	-0.391111	-0.242222	0.0544444	-0.136667	-0.381111	0.0411111	0.191111	-0.108889	-0.457111	-0.385222	0.271889	0.0493333	0.116667	-0.351111	0.162222	-0.167778	0.221111	0.58	0.643333	-0.678889	0.236667	-0.0622222	0.384444	-1.15333	0.181111	0.186667	0.666667	-0.701111	-0.208889	0.136667	-0.976889	-0.308333	-0.196556	0.178333	0.0388889	-0.128111	0.117333	-0.523	-5.31444	-0.317778
Liang 2006 GEBP 13	CTTTFDLRAC	Non-GCBP	-0.198	-0.498	0.246	0.192	0.373	0.007	-0.259	-0.421	0.119	-0.18	-0.081	-0.337	0.097	0.2025	0.0868	-0.3706	-0.0375	-0.0947	0.2945	-0.099	-0.352	0.275	-0.033	-0.56	0.242	0.459	-0.449	0.394	0.441	0.626	-1.024	-0.388	-0.076	0.929	-0.361	-0.093	0.726	-0.9098	-0.4055	-0.2768	0.1143	0.0066	-0.3998	0.1545	-0.1716	-5.003	-0.123
Liang 2006 GEBP 1	CPVSLQALC	Non-GCBP	-0.357778	-0.768889	0.132222	0.00777778	0.313333	-0.292222	-0.0188889	0.00888889	0.118889	0.104444	-0.497778	-0.398889	0.0211111	0.165222	0.128889	-0.455444	0.228889	0.35	0.0432222	-0.193333	-0.592222	0.0633333	-0.466667	-0.131111	-0.128889	0.326667	-0.786667	0.294444	0.154444	1.48444	-2.17333	-0.321111	0.494444	0.164444	-0.236667	-0.107778	0.0111111	-1.10478	-0.414889	-0.198333	0.213333	-0.278889	-0.415889	0.160222	-0.140889	-5.99889	-0.688889
Liang 2006 GEBP 2	CDRHNLTFC	Non-GCBP	-0.0233333	-0.0922222	0.08	0.5	0.435556	-0.0933333	-0.224444	-0.0988889	-0.206667	-0.155556	0.0933333	-0.223333	0.0344444	0.067	0.0521111	-0.214333	-0.472	-0.198	0.217222	0.0866667	3.08e-18	0.1	-0.0255556	-0.297778	0.462222	0.263333	-0.0455556	0.786667	0.49	0.627778	0.132222	0.11	-0.436667	1.10556	-0.366667	-0.205556	-0.193333	-0.726333	-0.122667	-0.099	-0.0243333	0.104	0.0242222	0.291556	-0.185556	-3.84556	0.11
Liang 2006 GEBP 3	CPPSKMSQC	GCBP	0.283333	-0.534444	0.231111	-0.175556	0.348889	-0.518889	0.00777778	-0.111111	0.0177778	-0.0977778	-0.148889	-0.394444	0.213333	-0.132333	-0.381	-0.622889	-0.476333	0.662667	-0.00566667	0.418889	-0.373333	-0.184444	-0.0766667	0.506667	0.394444	0.234444	-0.995556	0.00222222	-0.0311111	-1.26333	-0.97	0.823333	0.596667	0.208889	-0.904444	-0.475556	0.25	-1.02167	-0.140778	-0.104222	0.197222	-0.124444	-0.415222	0.288556	-0.306556	-5.49667	-0.562222
Liang 2006 GEBP 5	CQPALQMKC	Non-GCBP	-0.0277778	-0.523333	-0.04	-0.248889	0.527778	-0.364444	-0.0522222	0.138889	0.0711111	0.0733333	-0.27	-0.282222	0.06	0.0814444	0.292556	-0.359333	-0.276333	0.289556	0.0952222	-0.331111	-0.255556	-0.218889	-0.116667	0.413333	0.291111	0.798889	-0.656667	0.205556	-0.157778	0.366667	-0.523333	0.07	0.555556	0.214444	-0.0266667	-0.628889	0.261111	-0.944444	-0.131111	0.0201111	0.223556	-0.230333	-0.0567778	0.274444	-0.102778	-5.10778	0.0166667
Liang 2006 GEBP 6	CLSSSLSDC	GCBP	-0.00777778	-0.636667	0.373333	0.338889	0.392222	0.0833333	-0.315556	-0.178889	0.134444	-0.115556	-0.0288889	-0.561111	0.131111	0.124	-0.170444	-0.703556	0.200111	-0.0716667	-0.145778	0.22	-0.702222	-0.0577778	-0.201111	-0.475556	-0.0944444	-0.457778	-0.781111	0.00444444	0.426667	-0.458889	-2.11111	-0.682222	-0.155556	0.842222	-0.516667	-0.0555556	0.228889	-1.16478	-0.317556	-0.456111	0.128444	0.186	-0.602333	0.137667	-0.103	-6.43	-0.334444
Liang 2006 GEBP 14	CIPTHPRLC	Non-GCBP	-0.15	-0.506667	0.0844444	0.113333	0.251111	-0.636667	0.135556	-0.161111	-0.222222	-0.00888889	-0.298889	-0.208889	0.172222	0.263667	-0.220111	-0.285778	-0.352444	0.722444	0.283111	0.295556	-0.167778	0.272222	-0.298889	-0.104444	0.397778	0.342222	-0.811111	0.627778	0.393333	1.03556	-0.865556	0.823333	0.555556	0.216667	-0.905556	-0.0944444	-0.367778	-0.845111	-0.315667	-0.113556	0.026	-0.243556	-0.145111	0.363222	-0.473222	-4.47778	-0.76
Zhi 2004	CGNSNPKSC	GCBP	0.601111	-0.358889	0.574444	0.294444	0.37	-0.01	0.0833333	-0.147778	-0.181111	-0.183333	0.03	-0.557778	0.331111	-0.334778	-0.801667	-0.865222	-0.261778	-0.00477778	-0.159889	0.813333	-0.616667	-0.07	0.127778	0.115556	0.28	0.205556	-0.137778	0.124444	-0.104444	-2.68556	-1.84333	1.14111	0.23	0.691111	-0.36	0.163333	-0.286667	-1.15678	-0.190889	-0.313556	0.181556	0.068	-0.819333	0.226889	0.0772222	-6.34778	-0.456667
Wang 2014 GP1	YTHNEKPSSDTH	Non-GCBP	0.743333	0.185	-0.15	0.324167	-0.0458333	-0.115	-0.0516667	-0.485833	0.0875	0.0266667	0.485	-0.418333	0.115	-0.559583	-0.332583	-0.277083	-0.133417	0.23125	-0.164667	0.390833	-0.0541667	-0.1425	0.486667	0.2475	-0.0208333	-0.619167	-0.244167	0.0766667	0.24	-2.92167	0.489167	-0.0191667	0.119167	0.123333	-0.685833	0.0408333	-0.201667	-0.743917	-0.154167	-0.331667	-0.310083	0.3865	-0.293667	0.140917	-0.0774167	-3.89667	-0.3
Wang 2014 GP2	YTVPDNHKYSAH	Non-GCBP	0.351667	0.23	-0.200833	0.395833	-0.0808333	-0.195833	0.1325	-0.309167	0.1525	0.065	0.201667	-0.315833	0.116667	-0.469583	-0.297833	-0.0418333	-0.0669167	0.0998333	-0.0379167	0.345833	0.00333333	0.0333333	0.199167	0.346667	-0.225	-0.616667	2.54e-17	0.208333	0.311667	-1.27583	0.311667	0.23	0.280833	0.0983333	-0.5425	0.206667	-0.21	-0.68925	-0.111333	-0.135333	-0.263917	0.145833	-0.374	0.0550833	0.01775	-3.60167	-0.599167
Wang 2014 GP3	THPWQVSTINFK	Non-GCBP	0.0641667	0.0308333	-0.1575	-0.0108333	-0.07	0.0258333	-0.00166667	-0.455833	-0.0183333	0.0325	0.045	-0.198333	0.0733333	-0.18575	-0.167583	0.0974167	-0.0346667	0.178833	0.181167	0.160833	0.0758333	0.301667	0.0541667	0.326667	-0.0941667	-0.230833	-0.2975	-0.00166667	-0.344167	-0.0275	0.269167	0.1225	0.598333	0.00833333	-0.478333	0.3025	0.0641667	-0.656417	-0.303083	-0.217333	-0.236583	0.049	-0.0639167	0.179333	-0.154667	-3.30083	-0.570833
Wang 2014 GP4	DVFPPRSHADEL	Non-GCBP	0.4025	-0.151667	-0.15	0.0541667	-0.315833	-0.264167	-0.0383333	0.02	0.12	-0.0741667	-0.0425	-0.341667	-0.154167	-0.452583	-0.0664167	-0.182083	0.22875	0.663833	-0.327667	0.075	-0.133333	-0.445833	0.055	-0.204167	-0.300833	-0.405	-0.335833	0.4125	0.309167	-1.3075	-0.22	-0.5225	-0.245	-0.526667	-0.640833	-0.269167	-0.06	-0.808167	-0.214167	-0.230083	-0.159583	-0.03925	-0.236083	0.1695	0.05175	-4.13667	-0.421667
Wang 2014 GP5	IHKDKNAPSLVP	GCBP	0.395	-0.354167	-0.224167	0.0166667	-0.174167	-0.19	0.149167	-0.0866667	-0.0375	-0.0608333	-0.11	-0.35	0.130833	-0.42175	-0.13925	-0.178417	0.338667	0.564	-0.120333	0.124167	-0.200833	-0.163333	0.14	0.331667	-0.554167	-0.299167	-0.334167	0.283333	0.0275	-1.3525	-0.348333	-0.224167	0.825	-0.6175	-0.504167	0.113333	-0.236667	-0.897083	-0.288167	-0.256083	-0.118833	-0.107917	-0.08675	0.164667	-0.05225	-4.7275	-0.46
[truncated: 16 more columns]
