# Supplementary material for: Data on the sequence-derived properties of gastric cancer – binding peptides
Source: Data Brief. 2020 Feb 29;29:105351. doi: 10.1016/j.dib.2020.105351 (PMC7062929; doi:10.1016/j.dib.2020.105351)
Supplement: Multimedia component 2 [file mmc2.zip › dib_105351_Classification DIB.R]

set.seed(1234)


library(caret)
library(e1071)

#loading dataset

dataset <- read.csv("zScales.csv", header = TRUE)
row.names(dataset) <-dataset$Name
dataset[1] <- NULL


#dividing data for training

validation_index <- createDataPartition(dataset$Class, p=0.60, list=FALSE)

validation <- dataset[-validation_index,]

dataset <- dataset[validation_index,]


control <- trainControl(method="cv", number=10, savePredictions = TRUE)
metric <- "Accuracy"


fit.glm <- train(Class~., data=dataset, method="glm", family = "binomial", metric=metric, trControl=control)


fit.cart <- train(Class~., data=dataset, method="rpart", metric=metric, trControl=control)


fit.knn <- train(Class~., data=dataset, method="knn", metric=metric, trControl=control)


fit.svm <- train(Class~., data=dataset, method="svmRadial", metric=metric, trControl=control)


fit.rf <- train(Class~., data=dataset, method="rf", metric=metric, trControl=control)


results <- resamples(list(glm=fit.glm, cart=fit.cart, knn=fit.knn, SVM=fit.svm, RF=fit.rf))
train <- summary(results)
flash <- dotplot(results)


# predicting using best model
predictions <- predict(fit.glm, validation)
show <- confusionMatrix(predictions, validation$Class)
