# Supplementary material for: Data on the sequence-derived properties of gastric cancer – binding peptides
Source: Data Brief. 2020 Feb 29;29:105351. doi: 10.1016/j.dib.2020.105351 (PMC7062929; doi:10.1016/j.dib.2020.105351)
Supplement: Multimedia component 5 [file mmc5.zip › dib_105351_Peptides-crucianiProperties.R]

set.seed(1234)

setwd("G:/My Drive/Calculations/GCBP")

library("Peptides")

g1a <- crucianiProperties(seq = "CGNSNPKSC")
g1 <- as.data.frame(g1a[[1]])


g2a <- crucianiProperties(seq = "SMSIASPQIPWS")
g2 <- as.data.frame(g2a[[1]])


g3a <- crucianiProperties(seq = "TPRNLRTSNTHR")
g3 <- as.data.frame(g3a[[1]])


g4a <- crucianiProperties(seq = "GRRIAGPYIALE")
g4 <- as.data.frame(g4a[[1]])


g5a <- crucianiProperties(seq = "SMPINSPYIPWS")
g5 <- as.data.frame(g5a[[1]])


g6a <- crucianiProperties(seq = "GRRPMKLNKTP")
g6 <- as.data.frame(g6a[[1]])


g7a <- crucianiProperties(seq = "GRRINRLILPRN")
g7 <- as.data.frame(g7a[[1]])


g8a <- crucianiProperties(seq = "GRRTRSRRLRRS")
g8 <- as.data.frame(g8a[[1]])


g9a <- crucianiProperties(seq = "GRRTRSSRLRNS")
g9 <- as.data.frame(g9a[[1]])


g10a <- crucianiProperties(seq = "AADNAKTKSFPV")
g10 <- as.data.frame(g10a[[1]])


g11a <- crucianiProperties(seq = "CTKNSYLMC")
g11 <- as.data.frame(g11a[[1]])


g12a <- crucianiProperties(seq = "CKNSLTMAC")
g12 <- as.data.frame(g12a[[1]])


g13a <- crucianiProperties(seq = "CSSTTPNAC")
g13 <- as.data.frame(g13a[[1]])


g14a <- crucianiProperties(seq = "CNSTKYNQC")
g14 <- as.data.frame(g14a[[1]])


g15a <- crucianiProperties(seq = "CTNTMLPQC")
g15 <- as.data.frame(g15a[[1]])


g16a <- crucianiProperties(seq = "CTTTFDLRAC")
g16 <- as.data.frame(g16a[[1]])


g17a <- crucianiProperties(seq = "CPVSLQALC")
g17 <- as.data.frame(g17a[[1]])


g18a <- crucianiProperties(seq = "CDRHNLTFC")
g18 <- as.data.frame(g18a[[1]])


g19a <- crucianiProperties(seq = "CPPSKMSQC")
g19 <- as.data.frame(g19a[[1]])


g20a <- crucianiProperties(seq = "CQPALQMKC")
g20 <- as.data.frame(g20a[[1]])


g21a <- crucianiProperties(seq = "CLSSSLSDC")
g21 <- as.data.frame(g21a[[1]])


g22a <- crucianiProperties(seq = "CIPTHPRLC")
g22 <- as.data.frame(g22a[[1]])


g23a <- crucianiProperties(seq = "CGNSNPKSC")
g23 <- as.data.frame(g23a[[1]])


g24a <- crucianiProperties(seq = "YTHNEKPSSDTH")
g24 <- as.data.frame(g24a[[1]])


g25a <- crucianiProperties(seq = "YTVPDNHKYSAH")
g25 <- as.data.frame(g25a[[1]])


g26a <- crucianiProperties(seq = "THPWQVSTINFK")
g26 <- as.data.frame(g26a[[1]])


g27a <- crucianiProperties(seq = "DVFPPRSHADEL")
g27 <- as.data.frame(g27a[[1]])


g28a <- crucianiProperties(seq = "IHKDKNAPSLVP")
g28 <- as.data.frame(g28a[[1]])


peplist<- list(g1 = g1, g2 = g2, g3 = g3, g4 = g4, g5 = g5, g6 = g6, g7 = g7, 
		g8 = g8, g9 = g9, g10 = g10, g11 = g11, g12 = g12, g13 = g13, 
		g14 = g14, g15 = g15, g16 = g16, g17 = g17, g18 = g18, g19 = g19,
		g20 = g20, g21 = g21, g22 = g22, g23 = g23, g24 = g24, g25 = g25,
		g26 = g26, g27 = g27, g28 = g28)


y <- cbind(peplist)


write.csv(y, file = "crucianiProperties3.csv")
