# Supplementary material for: Data on the sequence-derived properties of gastric cancer – binding peptides
Source: Data Brief. 2020 Feb 29;29:105351. doi: 10.1016/j.dib.2020.105351 (PMC7062929; doi:10.1016/j.dib.2020.105351)
Supplement: Multimedia component 11 [file mmc11.zip › dib_105351_Peptides-zScales.R]

set.seed(1234)

setwd("G:/My Drive/Calculations/GCBP")

library("Peptides")

g1a <- zScales(seq = "ETAPLSTMLSPY")
g1 <- as.numeric(g1a[[1]])


g2a <- zScales(seq = "TTFSPPSPLSSI")
g2 <- as.numeric(g2a[[1]])

g3a <- zScales(seq = "FNNHYPAAATYP")
g3 <- as.numeric(g3a[[1]])

g4a <- zScales(seq = "EVFWPLNAPRLL")
g4 <- as.numeric(g4a[[1]])

g5a <- zScales(seq = "SWQIPYPISPRS")
g5 <- as.numeric(g5a[[1]])

g6a <- zScales(seq = "KTAPTPYALVHD")
g6 <- as.numeric(g6a[[1]])

g7a <- zScales(seq = "SNFMHNTRIWSH")
g7 <- as.numeric(g7a[[1]])

g8a <- zScales(seq = "SWQITYPISPRS")
g8 <- as.numeric(g8a[[1]])

g9a <- zScales(seq = "TDSYHVASARQP")
g9 <- as.numeric(g9a[[1]])

g10a <- zScales(seq = "STYSHPLSLRPD")
g10 <- as.numeric(g10a[[1]])

g11a <- zScales(seq = "AWTWVLPSSIRA")
g11 <- as.numeric(g11a[[1]])

g12a <- zScales(seq = "YTTWPFTSLQLD")
g12 <- as.numeric(g12a[[1]])

g13a <- zScales(seq = "AFMETTSQNAWL")
g13 <- as.numeric(g13a[[1]])

g14a <- zScales(seq = "ETAPPTPYSVMF")
g14 <- as.numeric(g14a[[1]])

g15a <- zScales(seq = "TTFNPLYLRLDT")
g15 <- as.numeric(g15a[[1]])

g16a <- zScales(seq = "SSFPQVIPLDYL")
g16 <- as.numeric(g16a[[1]])

g17a <- zScales(seq = "APKYSLSDLYLN")
g17 <- as.numeric(g17a[[1]])

g18a <- zScales(seq = "QIEKISQHLDMH")
g18 <- as.numeric(g18a[[1]])

g19a <- zScales(seq = "TWNQPYIPPLYP")
g19 <- as.numeric(g19a[[1]])

g20a <- zScales(seq = "YASPPNPSLRLT")
g20 <- as.numeric(g20a[[1]])

g21a <- zScales(seq = "YHGLTPVRYVSV")
g21 <- as.numeric(g21a[[1]])

g22a <- zScales(seq = "YTFMPELTTPRT")
g22 <- as.numeric(g22a[[1]])

g23a <- zScales(seq = "NSFNYAPLLMPR")
g23 <- as.numeric(g23a[[1]])

g24a <- zScales(seq = "TSPYHLLHAHLQ")
g24 <- as.numeric(g24a[[1]])

g25a <- zScales(seq = "SSFVALSISPSM")
g25 <- as.numeric(g25a[[1]])

g26a <- zScales(seq = "ANLSSHSSPGDS")
g26 <- as.numeric(g26a[[1]])

g27a <- zScales(seq = "TTLQFTGQTNKT")
g27 <- as.numeric(g27a[[1]])

g28a <- zScales(seq = "TPPPRDASLSRW")
g28 <- as.numeric(g28a[[1]])

g29a <- zScales(seq = "HNIGTWGPKSHL")
g29 <- as.numeric(g29a[[1]])

g30a <- zScales(seq = "SGFFEPQHSHPL")
g30 <- as.numeric(g30a[[1]])

g31a <- zScales(seq = "QIEESFVRGHTT")
g31 <- as.numeric(g31a[[1]])

g32a <- zScales(seq = "SPQTDGLVSTPS")
g32 <- as.numeric(g32a[[1]])

g33a <- zScales(seq = "YTFDPQIRPAGL")
g33 <- as.numeric(g33a[[1]])

g34a <- zScales(seq = "YERSILPFSHVF")
g34 <- as.numeric(g34a[[1]])

g35a <- zScales(seq = "YPSVTFPTQTLL")
g35 <- as.numeric(g35a[[1]])

g36a <- zScales(seq = "ASTNVFARPMYL")
g36 <- as.numeric(g36a[[1]])

g37a <- zScales(seq = "SPWYMTPSPNTA")
g37 <- as.numeric(g37a[[1]])

g38a <- zScales(seq = "HISVINYTTKIS")
g38 <- as.numeric(g38a[[1]])

g39a <- zScales(seq = "MNVTVSGRLSGP")
g39 <- as.numeric(g39a[[1]])

g40a <- zScales(seq = "TIPYPFSLLNNP")
g40 <- as.numeric(g40a[[1]])

g41a <- zScales(seq = "PFLYSQVAWRS")
g41 <- as.numeric(g41a[[1]])

g42a <- zScales(seq = "TALPNHWSDASP")
g42 <- as.numeric(g42a[[1]])

g43a <- zScales(seq = "SVSVGMKPSPRP")
g43 <- as.numeric(g43a[[1]])

g44a <- zScales(seq = "YQEETPASSFSR")
g44 <- as.numeric(g44a[[1]])

g45a <- zScales(seq = "NSSQLAPYTTHR")
g45 <- as.numeric(g45a[[1]])

g46a <- zScales(seq = "TLHPSVLSYVLK")
g46 <- as.numeric(g46a[[1]])

g47a <- zScales(seq = "HNGLPNFFQTRL")
g47 <- as.numeric(g47a[[1]])

g48a <- zScales(seq = "EAAPNFYPPLTF")
g48 <- as.numeric(g48a[[1]])

g49a <- zScales(seq = "DLFQFAFPLNTI")
g49 <- as.numeric(g49a[[1]])

g50a <- zScales(seq = "FTFSYAESVSYF")
g50 <- as.numeric(g50a[[1]])

g51a <- zScales(seq = "CGNSNPKSC")
g51 <- as.numeric(g1a[[1]])


g52a <- zScales(seq = "SMSIASPQIPWS")
g52 <- as.numeric(g2a[[1]])


g53a <- zScales(seq = "TPRNLRTSNTHR")
g53 <- as.numeric(g3a[[1]])


g54a <- zScales(seq = "GRRIAGPYIALE")
g54 <- as.numeric(g4a[[1]])


g55a <- zScales(seq = "SMPINSPYIPWS")
g55 <- as.numeric(g5a[[1]])


g56a <- zScales(seq = "GRRPMKLNKTP")
g56 <- as.numeric(g6a[[1]])


g57a <- zScales(seq = "GRRINRLILPRN")
g57 <- as.numeric(g7a[[1]])


g58a <- zScales(seq = "GRRTRSRRLRRS")
g58 <- as.numeric(g8a[[1]])


g59a <- zScales(seq = "GRRTRSSRLRNS")
g59 <- as.numeric(g9a[[1]])


g60a <- zScales(seq = "AADNAKTKSFPV")
g60 <- as.numeric(g10a[[1]])


g61a <- zScales(seq = "CTKNSYLMC")
g61 <- as.numeric(g11a[[1]])


g62a <- zScales(seq = "CKNSLTMAC")
g62 <- as.numeric(g12a[[1]])


g63a <- zScales(seq = "CSSTTPNAC")
g63 <- as.numeric(g13a[[1]])


g64a <- zScales(seq = "CNSTKYNQC")
g64 <- as.numeric(g14a[[1]])


g65a <- zScales(seq = "CTNTMLPQC")
g65 <- as.numeric(g15a[[1]])


g66a <- zScales(seq = "CTTTFDLRAC")
g66 <- as.numeric(g16a[[1]])


g67a <- zScales(seq = "CPVSLQALC")
g67 <- as.numeric(g17a[[1]])


g68a <- zScales(seq = "CDRHNLTFC")
g68 <- as.numeric(g18a[[1]])


g69a <- zScales(seq = "CPPSKMSQC")
g69 <- as.numeric(g19a[[1]])


g70a <- zScales(seq = "CQPALQMKC")
g70 <- as.numeric(g20a[[1]])


g71a <- zScales(seq = "CLSSSLSDC")
g71 <- as.numeric(g21a[[1]])


g72a <- zScales(seq = "CIPTHPRLC")
g72 <- as.numeric(g22a[[1]])


g73a <- zScales(seq = "CGNSNPKSC")
g73 <- as.numeric(g23a[[1]])


g74a <- zScales(seq = "YTHNEKPSSDTH")
g74 <- as.numeric(g24a[[1]])


g75a <- zScales(seq = "YTVPDNHKYSAH")
g75 <- as.numeric(g25a[[1]])


g76a <- zScales(seq = "THPWQVSTINFK")
g76 <- as.numeric(g26a[[1]])


g77a <- zScales(seq = "DVFPPRSHADEL")
g77 <- as.numeric(g27a[[1]])


g78a <- zScales(seq = "IHKDKNAPSLVP")
g78 <- as.numeric(g28a[[1]])

peplist<- list(g1 = g1, g2 = g2, g3 = g3, g4 = g4, g5 = g5, g6 = g6, g7 = g7, 
		g8 = g8, g9 = g9, g10 = g10, g11 = g11, g12 = g12, g13 = g13, 
		g14 = g14, g15 = g15, g16 = g16, g17 = g17, g18 = g18, g19 = g19,
		g20 = g20, g21 = g21, g22 = g22, g23 = g23, g24 = g24, g25 = g25,
		g26 = g26, g27 = g27, g28 = g28, g29 = g29, g30 = g30, g31 = g31,
		g32 = g32, g33 = g33, g34 = g34, g35 = g35, g36 = g36, g37 = g37,
		g38 = g38, g39 = g39, g40 = g40, g41 = g41, g42 = g42, g43 = g43,
		g44 = g44, g45 = g45, g46 = g46, g47 = g47, g48 = g48, g49 = g49,
		g50 = g50, g51 = g51, g52 = g52, g53 = g53, g54 = g54, g55 = g55,
		g56 = g56, g57 = g57, g58 = g58, g59 = g59, g60 = g60, g61 = g61,
		g62 = g62, g63 = g63, g64 = g64, g65 = g65, g66 = g66, g67 = g67, 
		g68 = g68, g69 = g69, g70 = g70, g71 = g71, g72 = g72, g73 = g73,
		g74 = g74, g75 = g75, g76 = g76, g77 = g77, g78 = g78)


y <- cbind(peplist)


write.csv(y, file = "zScales.csv")
